# Supplementary material for: Effect of Trichoderma asperellum on Wheat Plants’ Biochemical and Molecular Responses, and Yield under Different Water Stress Conditions
Source: Int J Mol Sci. 2022 Jun 17;23(12):6782. doi: 10.3390/ijms23126782 (PMC9224292; doi:10.3390/ijms23126782)
Supplement: Supplementary file 1 [file ijms-23-06782-s001.zip]

Archive with 1 entries (1 files):
- ijms-1747317-supplementary.pdf
